# Supplementary material for: Community phylogenetic structure reveals the imprint of dispersal-related dynamics and environmental filtering by nutrient availability in freshwater diatoms
Source: Sci Rep. 2019 Aug 12;9:11590. doi: 10.1038/s41598-019-48125-0 (PMC6691006; doi:10.1038/s41598-019-48125-0)
Supplement: Supplementary file 2 — Maps of sampling sites [file 41598_2019_48125_MOESM2_ESM.xlsx]

## Sheet: S1
Exact Match	Inserted varieties at sub species level	Inserted species at genus level	Genera not included in the analyses
Achnanthidium minutissimum	Achnanthes lanceolata ssp. frequentissima var. rostratiformis	Achnanthes carissima	Aneumastus
Adlafia brockmannii	Achnanthes lanceolata var. elliptica	Achnanthes exigua var. elliptica	Brachysira
Amphipleura pellucida	Achnanthes ploenensis var. gessneri	Achnanthes impexa	Cavinula
Amphora laevissima	Actinocyclus normanii	Achnanthes laevis var. austriaca	Chamaepinnularia
Amphora libyca	Aulacoseira islandica ssp. helvetica	Achnanthes lanceolata ssp. robusta	Delicata
Amphora ovalis	Craticula riparia var. mollenhaueri	Achnanthes linearioides	Gomphosphenia
Amphora pediculus	Cymatopleura elliptica var. hibernica	Achnanthes lutheri	Kobayasiella
Asterionella formosa	Cymatopleura solea var. apiculata	Achnanthes rupestoides	Meridion
Aulacoseira alpigena	Cymbella proxima var. borealis	Achnanthes ziegleri	Microcostatus
Aulacoseira ambigua	Encyonema neogracile var. tenuipunctata	Achnanthidium biasolettianum	Naviculadicta
Aulacoseira distans	Encyonema silesiacum var. Latestriata	Achnanthidium bioretii	Navigiolum
Aulacoseira granulata	Encyonopsis cesatii var. geitleri	Achnanthidium caledonicum	Nupela
Aulacoseira granulata var. angustissima	Eunotia bilunaris var. linearis	Achnanthidium catenatum	Orthoseira
Aulacoseira islandica	Eunotia bilunaris var. mucophila	Achnanthidium daonense	Peronia
Aulacoseira subarctica	Eunotia exigua var. tenella	Achnanthidium exiguum	Platessa
Aulacoseira valida	Eunotia monodon var. major	Achnanthidium gracillimum	Puncticulata
Berkeleya rutilans	Eunotia muscicola var. perminuta	Achnanthidium helveticum	Rattrayella
Caloneis silicula	Eunotia muscicola var. tridentula	Achnanthidium kranzii	Rhopalodia
Cocconeis pediculus	Eunotia paludosa var. trinacria	Achnanthidium kriegeri	Stauroforma
Cocconeis placentula	Eunotia pectinalis var. ventralis	Achnanthidium lauenburgianum	Stephanocostis
Craticula accomoda	Fragilaria capucina group 1	Achnanthidium rosenstockianum
Craticula buderi	Fragilaria capucina group 2	Achnanthidium straubianum
Craticula cuspidata	Fragilaria capucina group 3	Achnanthidium subatomoides
Craticula molestiformis	Fragilaria capucina ssp. rumpens	Adlafia aquaeductae
Ctenophora pulchella	Fragilaria capucina var. distans	Adlafia bryophila
Cyclostephanos dubius	Fragilaria capucina var. septentrionalis	Adlafia minuscula
Cyclostephanos invisitatus	Fragilaria capucina var. vaucheriae	Adlafia muralis
Cyclostephanos tholiformis	Fragilaria sp. SWF 2/3 Taf. 110.22 T3	Adlafia suchlandtii
Cyclotella atomus	Gomphonema exiguum var. minutissimum	Amphipleura kriegeriana
Cyclotella distinguenda	Gomphonema minutum f. syriacum	Amphora aequalis
Cyclotella meneghiniana	Mayamaea atomus var. alcimonica	Amphora eximia
Cyclotella striata	Mayamaea fossalis	Amphora inariensis
Cymatopleura solea	Melosira undulata var. nomanii	Aulacoseira italica
Cymbella affinis	Navicula rhynchocephala	Aulacoseira lacustris
Cymbella cistula	Navicula vandamii var. mertensiae	Aulacoseira lirata
Cymbella cymbiformis	Navicula viridula var. linearis	Aulacoseira muzzanensis
Cymbella excisa	Navicula viridula	Aulacoseira perglabra
Cymbella helvetica	Navicula viridulacalcis ssp. neomundana	Aulacoseira pfaffiana
Cymbella lanceolata	Nitzschia compressa var. elongata	Aulacoseira pseudodistans
Cymbella proxima	Nitzschia dissipata ssp. oligotraphenta	Aulacoseira pseudoislandica
Cymbella tumida	Nitzschia epithemoides var. disputata	Aulacoseira pseudoperglabra
Cymbopleura naviculiformis	Nitzschia fonticola var. pelagica	Aulacoseira subborealis
Denticula kuetzingii	Nitzschia levidensis var. salinarum	Aulacoseira tenella
Diatoma moniliforme	Nitzschia linearis var. subtilis	Aulacoseira tenuistriata
Didymosphenia geminata	Nitzschia linearis var. tenuis	Caloneis aerophila
Discostella pseudostelligera	Nitzschia palea f. major	Caloneis bacillum
Discostella stelligera	Nitzschia palea var. debilis	Caloneis tenuis
Discostella woltereckii	Nitzschia palea var. tenuirostris	Caloneis undulata
Encyonema caespitosum	Nitzschia parvula	Cocconeis disculus
Encyonema minutum	Nitzschia sinuata var. delognei	Cocconeis neodiminuta
Encyonema prostratum	Pinnularia borealis var. scalaris	Cocconeis neothumensis
Entomoneis ornata	Pinnularia subcapitata var. subrostrata	Cocconeis pseudothumensis
Eolimna minima	Pinnularia subgibba var. undulata	Cocconeis scutellum
Eolimna subminuscula	Pinnularia tirolensis var. julma	Craticula ambigua
Epithemia sorex	Pinnularia viridiformis morphotype 1	Craticula dissociata
Epithemia turgida	Pinnularia viridis morphotype 1	Craticula minusculoides
Eucocconeis laevis	Pinnularia viridis morphotype 4	Craticula vixnegligenda
Eunotia bilunaris	Pseudostaurosira parasitica var. subconstricta	Cyclotella bodanica
Eunotia formica	Sellaphora ventralis	Cyclotella comensis
Eunotia glacialis	Stauroneis smithii var. incisa	Cyclotella costei
Eunotia implicata	Staurosira construens var. binodis	Cyclotella delicatula
Eunotia minor	Staurosira construens var. exigua	Cyclotella iris
Eunotia pectinalis	Staurosirella pinnata var. intercedens	Cyclotella krammeri
Fallacia monoculata	Stephanodiscus hantzschii f. tenuis	Cyclotella ocellata
Fallacia pygmaea	Surirella brebissonii var. kuetzingii	Cyclotella planctonica
Fistulifera saprophila	Surirella brebissonii var. punctata	Cyclotella rossii
Fragilaria bidens	Synedra famelica var. littoralis	Cyclotella schumanni
Fragilaria capucina		Cymbella amelieana
Fragilaria crotonensis		Cymbella amphicephala
Fragilaria nanana		Cymbella compacta
Fragilaria perminuta		Cymbella excisiformis
Fragilariforma virescens		Cymbella hustedtii
Fragilariopsis cylindrus		Cymbella laevis
Frustulia crassinervia		Cymbella lange-bertalotii
Frustulia erifuga		Cymbella neogena
Frustulia saxonica		Cymbella parva
Frustulia vulgaris		Cymbella perparva
Geissleria decussis		Cymbella pervarians
Gomphonema acuminatum		Cymbella subhelvetica
Gomphonema angustatum		Cymbella vulgata
Gomphonema brebissonii		Cymbopleura argentina
Gomphonema capitatum		Cymbopleura frequens
Gomphonema clavatum		Cymbopleura incerta
Gomphonema exilissimum		Cymbopleura sublanceolata
Gomphonema gracile		Denticula tenuis
Gomphonema intricatum var. vibrio		Diatoma mesodon
Gomphonema micropus		Diatoma problematica
Gomphonema parvulum		Diatoma tenuis
Gomphonema productum		Diatoma vulgaris
Gomphonema pumilum		Diploneis domblittensis
Gomphonema saprophilum		Diploneis elliptica
Gomphonema truncatum		Diploneis marginestriata
Gyrosigma acuminatum		Diploneis minuta
Halamphora coffeaeformis		Diploneis modica
Halamphora montana		Diploneis oblongella
Halamphora oligotraphenta		Diploneis oculata
Halamphora veneta		Diploneis ovalis
Hantzschia amphioxys		Diploneis parma
Hippodonta capitata		Diploneis peterseni
Lemnicola hungarica		Ellerbeckia arenaria
Mayamaea atomus		Encyonema auerswaldii
Mayamaea permitis		Encyonema brevicapitatum
Melosira moniliformis		Encyonema fogedii
Melosira nummuloides		Encyonema gaeumannii
Melosira varians		Encyonema hustedtii
Navicula capitatoradiata		Encyonema lange-bertalotii
Navicula cari		Encyonema lunatum
Navicula cincta		Encyonema minutiforme
Navicula cryptocephala		Encyonema neogracile
Navicula cryptotenella		Encyonema obscurum
Navicula cryptotenelloides		Encyonema pergracile
Navicula gregaria		Encyonema perpusillum
Navicula lanceolata		Encyonema reichardtii
Navicula lundii		Encyonema rifelanum
Navicula perminuta		Encyonema schimanski
Navicula radiosa		Encyonema silesiacum
Navicula rhynchotella		Encyonema simile
Navicula symmetrica		Encyonema supergracile
Navicula tripunctata		Encyonema ventricosum
Navicula viridula var. rostellata		Encyonema vulgare
Neidium affine		Encyonopsis cesatii
Neidium bisulcatum		Encyonopsis descripta
Neidium productum		Encyonopsis falaisensis
Nitzschia acicularis		Encyonopsis krammeri
Nitzschia acidoclinata		Encyonopsis lanceola
Nitzschia amphibia		Encyonopsis microcephala
Nitzschia capitellata		Encyonopsis minuta
Nitzschia communis		Encyonopsis neoamphioxys
Nitzschia commutata		Encyonopsis perborealis
Nitzschia draveillensis		Encyonopsis subminuta
Nitzschia filiformis		Epithemia adnata
Nitzschia fonticola		Epithemia smithii
Nitzschia frustulum		Eucocconeis alpestris
Nitzschia hantzschiana		Eucocconeis flexella
Nitzschia inconspicua		Eunotia arcubus
Nitzschia linearis		Eunotia arculus
Nitzschia lorenziana		Eunotia arcus
Nitzschia microcephala		Eunotia biceps
Nitzschia palea		Eunotia bidens
Nitzschia pusilla		Eunotia boreoalpina
Nitzschia sigma		Eunotia boreotenuis
Nitzschia supralitorea		Eunotia botuliformis
Nitzschia thermalis		Eunotia chelonia
Pinnularia borealis var. borealis		Eunotia circumborealis
Pinnularia gibba		Eunotia curtagrunowii
Pinnularia grunowii		Eunotia denticulata
Pinnularia interrupta		Eunotia diodon
Pinnularia marchica		Eunotia elegans
Pinnularia microstauron		Eunotia eurycephaloides
Pinnularia neomajor		Eunotia exigua
Pinnularia nodosa		Eunotia exsecta
Pinnularia obscura		Eunotia faba
Pinnularia subanglica		Eunotia fallax
Pinnularia subcapitata		Eunotia flexuosa
Pinnularia subcapitata var. elongata		Eunotia genuflexa
Pinnularia subcommutata var. nonfasciata		Eunotia glacialifalsa
Pinnularia subgibba		Eunotia groenlandica
Placoneis clementis		Eunotia hexaglyphis
Placoneis elginensis		Eunotia iatriaensis
Planothidium frequentissimum		Eunotia incisa
Planothidium lanceolatum		Eunotia inflata
Pseudostaurosira brevistriata		Eunotia intermedia
Pseudostaurosira elliptica		Eunotia jemtlandica
Reimeria sinuata		Eunotia meisteri
Rhoicosphenia abbreviata		Eunotia microcephala
Rhopalodia gibba		Eunotia muscicola
Sellaphora laevissima		Eunotia naegeli
Sellaphora pupula		Eunotia neofallax
Sellaphora seminulum		Eunotia nymanniana
Stauroneis anceps		Eunotia paludosa
Stauroneis gracilior		Eunotia parallela
Stauroneis gracilis		Eunotia praerupta
Stauroneis kriegeri		Eunotia pseudoparalleloides
Stauroneis phoenicenteron		Eunotia rhomboidea
Stauroneis smithii		Eunotia rhynchocephala
Staurosira berolinensis		Eunotia satelles
Staurosira construens		Eunotia seminulum
Stenopterobia curvula		Eunotia septentrionalis
Stephanodiscus hantzschii		Eunotia serra
Stephanodiscus parvus		Eunotia silvahercynia
Surirella angusta		Eunotia siolii
Surirella brebissonii		Eunotia soleirolii
Surirella linearis		Eunotia steineckei
Surirella minuta		Eunotia subarcuatoides
Surirella ovalis		Eunotia sudetica
Surirella splendida		Eunotia tetraodon
Surirella tenera		Eunotia tridentula
Synedra ulna		Eunotia varioundulata
Tabellaria flocculosa		Eunotia veneris
Tabularia fasciculata		Eunotia zasuminensis
Thalassiosira weissflogii		Fallacia insociabilis
Ulnaria acus		Fallacia lenzii
Ulnaria delicatissima		Fallacia subhamulata
		Fragilaria arcus
		Fragilaria bicapitata
		Fragilaria capitellata
		Fragilaria gracilis
		Fragilaria heidenii
		Fragilaria mesolepta
		Fragilaria nanoides
		Fragilaria neoproducta
		Fragilaria nitzschioides
		Fragilaria oldenburgioides
		Fragilaria quadrata
		Fragilaria sp. Iconogr. 2 Taf. 8.15-16
		Fragilaria spinarum
		Fragilaria tenera
		Fragilariforma constricta
		Fragilariforma lata
		Frustulia amosseana
		Frustulia amphipleuroides
		Frustulia krammeri
		Frustulia quadrisinuata
		Frustulia weinholdii
		Geissleria acceptata
		Geissleria declivis
		Geissleria paludosa
		Geissleria schoenfeldii
		Gomphonema angusticephalum
		Gomphonema augur
		Gomphonema auritum
		Gomphonema bavaricum
		Gomphonema bozenae
		Gomphonema clavatulum
		Gomphonema coronatum
		Gomphonema cymbelliclinum
		Gomphonema drutelingense
		Gomphonema exiguum
		Gomphonema extentum
		Gomphonema hebridense
		Gomphonema innocens
		Gomphonema insigne
		Gomphonema insigniforme
		Gomphonema lagerheimii
		Gomphonema lateripunctatum
		Gomphonema minusculum
		Gomphonema minutum
		Gomphonema occultum
		Gomphonema olivaceoides
		Gomphonema olivaceum
		Gomphonema parallelistriatum
		Gomphonema parvulius
		Gomphonema pseudoaugur
		Gomphonema pseudobohemicum
		Gomphonema sarcophagus
		Gomphonema sphenovertex
		Gomphonema tergistinum
		Gomphonema utae
		Gomphonema ventricosum
		Gyrosigma attenuatum
		Gyrosigma nodiferum
		Gyrosigma obscurum
		Gyrosigma scalproides
		Hippodonta costulata
		Hippodonta coxiae
		Hippodonta hungarica
		Hippodonta lueneburgensis
		Hippodonta subcostulata
		Luticola mutica
		Mastogloia elliptica
		Mastogloia smithii
		Mayamaea agrestis
		Mayamaea fossaloides
		Melosira undulata
		Navicula aboensis
		Navicula angusta
		Navicula antonii
		Navicula aquaedurae
		Navicula arctotenelloides
		Navicula arvensis
		Navicula associata
		Navicula brekkaensis var. Brekkaensoides
		Navicula bremensis
		Navicula catalanogermanica
		Navicula caterva
		Navicula clementioides
		Navicula detenta
		Navicula difficillima
		Navicula diluviana
		Navicula exilis
		Navicula farta
		Navicula festiva
		Navicula germainii
		Navicula globulifera
		Navicula heimansioides
		Navicula hofmanniae
		Navicula integra
		Navicula jentzschii
		Navicula kohlmaieri
		Navicula laticeps
		Navicula leptostriata
		Navicula longicephala
		Navicula margalithii
		Navicula medioconvexa
		Navicula menisculus
		Navicula microcari
		Navicula moskalii
		Navicula namibica
		Navicula notha
		Navicula obdurata
		Navicula obsoleta
		Navicula occulta
		Navicula pseudobryophila
		Navicula pseudolanceolata
		Navicula pseudotenelloides
		Navicula pusilla
		Navicula radiosafallax
		Navicula recens
		Navicula reichardtiana
		Navicula rotunda
		Navicula salinarum
		Navicula schadei
		Navicula schmassmannii
		Navicula schroeteri
		Navicula seibigiana
		Navicula slesvicensis
		Navicula sp. SWF 2/4 Taf. 30.32-35
		Navicula striolata
		Navicula subalpina
		Navicula subcostulata
		Navicula submuralis
		Navicula subrotundata
		Navicula tenelloides
		Navicula tridentula
		Navicula trivialis
		Navicula trophicatrix
		Navicula ultratenelloides
		Navicula upsaliensis
		Navicula vandamii
		Navicula venerablis
		Navicula veneta
		Navicula vilaplanii
		Navicula viridulacalcis
		Navicula wildii
		Navicula wygaschi
		Neidium alpinum
		Neidium ampliatum
		Neidium densestriatum
		Neidium iridis
		Neidium septentrionale
		Nitzschia acula
		Nitzschia agnita
		Nitzschia alpina
		Nitzschia angustatula
		Nitzschia archibaldii
		Nitzschia bacillum
		Nitzschia bavarica
		Nitzschia bremensis
		Nitzschia brevissima
		Nitzschia bryophila
		Nitzschia clausii
		Nitzschia commutatoides
		Nitzschia compressa
		Nitzschia dealpina
		Nitzschia dissipata
		Nitzschia dubia
		Nitzschia elegantula
		Nitzschia epithemoides
		Nitzschia flexoides
		Nitzschia fruticosa
		Nitzschia garrensis
		Nitzschia gessneri
		Nitzschia graciliformis
		Nitzschia gracilis
		Nitzschia heufleriana
		Nitzschia homburgiensis
		Nitzschia incognita
		Nitzschia intermedia
		Nitzschia lacuum
		Nitzschia lange-bertalotii
		Nitzschia levidensis
		Nitzschia liebetruthii
		Nitzschia media
		Nitzschia nana
		Nitzschia paleacea
		Nitzschia paleaeformis
		Nitzschia palustris
		Nitzschia perminuta
		Nitzschia pseudofonticola
		Nitzschia pumila
		Nitzschia pura
		Nitzschia radicula
		Nitzschia recta
		Nitzschia rectiformis
		Nitzschia rectirobusta
		Nitzschia sigmoidea
		Nitzschia sociabilis
		Nitzschia solita
		Nitzschia subacicularis
		Nitzschia subcapitellata
		Nitzschia suchlandtii
		Nitzschia tubicola
		Nitzschia valdestriata
		Nitzschia vermicularis
		Pinnularia acidophila
		Pinnularia appendiculata
		Pinnularia bacilliformis
		Pinnularia biceps
		Pinnularia brauniana
		Pinnularia cruxarea
		Pinnularia decrescens
		Pinnularia divergens
		Pinnularia divergentissima
		Pinnularia frequentis
		Pinnularia intermedia
		Pinnularia interruptiformis
		Pinnularia irrorata
		Pinnularia krammeri
		Pinnularia krookii
		Pinnularia kuetzingii
		Pinnularia lundii
		Pinnularia macilenta
		Pinnularia maior
		Pinnularia obscuriformis
		Pinnularia peracuminata
		Pinnularia perirrorata
		Pinnularia polyonca
		Pinnularia renata
		Pinnularia schoenfelderi
		Pinnularia septentrionalis
		Pinnularia silvatica
		Pinnularia sinistra
		Pinnularia stomatophora
		Pinnularia subfalaiseana
		Pinnularia subinterrupta
		Pinnularia subrupestris
		Pinnularia tirolensis
		Pinnularia undula
		Placoneis explanata
		Placoneis symmetrica
		Planothidium biporomum
		Planothidium calcar
		Planothidium cyclophorum
		Planothidium daui
		Planothidium delicatulum
		Planothidium dubium
		Planothidium granum
		Planothidium hauckianum
		Planothidium joursacense
		Planothidium lemmermannii
		Planothidium oestrupii
		Planothidium peragallii
		Planothidium pericavum
		Planothidium pseudotanense
		Planothidium rostratum
		Planothidium stewartii
		Psammothidium abundans
		Psammothidium acidoclinatum
		Psammothidium altaicum
		Psammothidium chlidanos
		Psammothidium curtissimum
		Psammothidium didymum
		Psammothidium frigidum
		Psammothidium grischunum
		Psammothidium kuelbsii
		Psammothidium lacus-vulcani
		Psammothidium levanderi
		Psammothidium marginulatum
		Psammothidium perpusillum
		Psammothidium rechtensis
		Psammothidium reversum
		Psammothidium rossii
		Psammothidium sacculum
		Psammothidium scoticum
		Psammothidium ventralis
		Pseudostaurosira parasitica
		Pseudostaurosira subsalina
		Reimeria uniseriata
		Rhopalodia acuminata
		Sellaphora disjuncta
		Sellaphora hustedtii
		Sellaphora joubaudii
		Sellaphora mutatoides
		Sellaphora nana
		Sellaphora parapupula
		Sellaphora stroemii
		Stauroneis francisci-josefi
		Stauroneis legumen
		Stauroneis leguminopsis
		Stauroneis neofossilis
		Stauroneis neohyalina
		Stauroneis producta
		Stauroneis reichardtii
		Stauroneis separanda
		Stauroneis tackei
		Stauroneis thermicola
		Staurosira dubia
		Staurosira lapponica
		Staurosira leptostauron
		Staurosira oldenburgiana
		Staurosira opacolineata
		Staurosira pinnata
		Staurosira pseudoconstruens
		Staurosira robusta
		Staurosira venter
		Stenopterobia delicatissima
		Stephanodiscus medius
		Surirella amphioxys
		Surirella lapponica
		Surirella roba
		Surirella terricola
		Surirella turgida
		Synedra famelica
		Tabellaria fenestrata
		Tabellaria quadriseptata
		Tabellaria ventricosa
		Tetracyclus glans
		Tryblionella angustata
		Tryblionella apiculata
		Tryblionella calida
		Tryblionella debilis
		Tryblionella hungarica
		Ulnaria biceps
		Ulnaria danica
		Ulnaria ulna Sippe angustissima
